# Supplementary material for: Utility of Radiomics for Predicting Patient Survival in Hepatocellular Carcinoma With Portal Vein Tumor Thrombosis Treated With Stereotactic Body Radiotherapy
Source: Front Oncol. 2020 Oct 14;10:569435. doi: 10.3389/fonc.2020.569435 (PMC7594107; doi:10.3389/fonc.2020.569435)
Supplement: Supplementary file 1 [file Data_Sheet_1.CSV]

Name	survival time	survival status	Follow-up for 3 month	Gender	Age	ECOG	Clinical.T.Stage	Clinical.N.Stage	Clinical.M.Stage	Overall.Stage	Radiotherapy dose	Types of PVTT	Operation before SBRT	hepatitis virus	Cirrhosis	Child_Pugh_classification	Prothrombin time	AFP	TBIL	ALB	ALT	AST	WBC	HGB	PLT	PTV volume	original.shape.VoxelVolume	original.shape.Maximum3DDiameter	original.shape.MeshVolume	original.shape.MajorAxisLength	original.shape.Sphericity	original.shape.LeastAxisLength	original.shape.Elongation	original.shape.SurfaceVolumeRatio	original.shape.Maximum2DDiameterSlice	original.shape.Flatness	original.shape.SurfaceArea	original.shape.MinorAxisLength	original.shape.Maximum2DDiameterColumn	original.shape.Maximum2DDiameterRow	original.gldm.GrayLevelVariance	original.gldm.HighGrayLevelEmphasis	original.gldm.DependenceEntropy	original.gldm.DependenceNonUniformity	original.gldm.GrayLevelNonUniformity	original.gldm.SmallDependenceEmphasis	original.gldm.SmallDependenceHighGrayLevelEmphasis	original.gldm.DependenceNonUniformityNormalized	original.gldm.LargeDependenceEmphasis
caimaochun	9	1	1	1	65	0	3	0	0	1	40	2	0	1	1	2	14.5	236.3	31.8	32.4	81	116	4.3	130	55	141.4	72932.16866	89.44172877	72614.8736	70.15905417	0.634966347	39.26271377	0.698354051	0.182554085	81.21920027	0.559624331	13256.14177	48.9958597	83.60795345	63.67314866	0.97984564	34.41765283	5.84353901	908.7888199	4803.119908	0.047163403	1.687062122	0.05941738	111.3470415
caodejun	4	1	1	1	60	0	3	0	1	4	35	2	0	1	1	2	18.8	20050					4.6	184	132	620.3	340027.461	118.286786	339790.5327	100.1802688	0.664348333	66.2540378	0.732715274	0.104316062	113.7684252	0.661348174	35445.61026	73.40361311	94.89241654	115.9949755	0.906317501	77.52435176	5.653483556	9360.845517	43127.20808	0.048333897	3.865386532	0.065635793	105.6862528
caofeng	15	0	1	1	56	1	3	1	1	4	40	2	1	1	1	1	15.3	10.9	16.4	34	416	558	8.8	135	94	270.6	121664.8763	108.554462	121464.903	86.51033502	0.591670626	42.63127585	0.619225365	0.165039227	95.78276217	0.492788241	20046.47364	53.56939378	105.7060569	76.22715548	97.38972028	2017.519263	7.657451016	5266.150186	3314.021399	0.180330917	512.7439048	0.103197143	33.87705271
caohonggen	16	0	1	1	44	0	3	1	0	3	40	2	0	1	1	1	13.3	459.2	12	43.6	35	62	5.9	165	78	336.6	215949.7911	152.3870405	215434.4101	124.6282162	0.547140332	50.9854605	0.575447574	0.147439451	148.363521	0.409100459	31763.5311	71.71700469	119.7602625	85.17235016	55.16784531	287.4576709	6.591127795	2892.381955	9677.045443	0.103533947	91.35154616	0.06386641	80.35983042
cengjinsheng	3	1	1	1	47	1	3	0	0	1	30	3	0	1	1	2	15.6	20050	52	28.3	26	84	3.9	77	76	316.2	131734.375	112.4305341	131156.25	93.17529521	0.560146719	42.05441309	0.86725223	0.169923195	99.63213588	0.451347248	22286.48899	80.80648251	102.2940003	99.62429423	0.974517331	34.10354644	6.014928891	926.3611671	5418.813189	0.042205061	1.534389116	0.054937799	127.4605622
cengtianshou	11	0	1	1	52	0	3	0	0	1	30	3	0	1	0	1	13.6	92	17.4	39.8	37	43	1.9	128	94	504	366689.7834	161.318239	366387.3894	125.1096385	0.579986859	60.72406671	0.673590572	0.116525005	134.9388198	0.485366815	42693.29254	84.27267301	114.5363694	133.8823921	0.80270282	55.45965241	6.068247133	7702.572409	55468.91873	0.021700306	1.186455135	0.05008142	207.5959779
chenchengben	3	1	2	1	72	0	3	0	0	1	40	2	0	1	1	2	14.5	1015	31.8	27.6	57	87	5.6	102	168	170.9	115811.8207	101.4486965	115600.1316	76.0447059	0.603656887	42.78720917	0.763891195	0.164452768	98.02817883	0.562658619	19010.76165	58.0898813	92.68533154	79.55272848	0.806468846	39.71209034	5.982732324	2203.162416	14188.85261	0.031167724	1.293145849	0.054085244	166.8438198
chenhongjin	8	1	2	1	42	0	3	0	0	1	35	2	0	1	1	1	14.1	1865.5	11.6	41.5	19	30	5.6	131	224	750	629293.0314	143.13472	628960.394	130.6492319	0.665960419	78.35449391	0.692079148	0.084754209	103.0227677	0.599731761	53307.04057	90.41960902	137.2292388	142.4617759	38.66753392	517.4085134	7.060153759	10586.61493	41862.52371	0.098481577	112.3034529	0.047828787	138.406119
chenlanyun	12	1	1	2	75	0	3	0	0	1	40	2	0	0	1	1	13.9	24.9	12.4	36.4	29	33	4.1	126	66	89.8	46453.42838	83.34509092	46323.68907	72.91961896	0.61638303	30.19550524	0.454067235	0.218456886	78.73294551	0.41409302	10119.72886	33.11040978	43.93835229	72.16278339	1.421061653	44.5934613	5.816192624	1407.841511	5162.568158	0.063179742	3.123540055	0.072256288	78.84130569
chenshiwei	4	1	1	1	51	0	3	0	0	1	48	2	0	1	1	1	15.2	14756	13.5	44.1	41	42	6.7	151	275	63	27573.55066	62.50271222	27429.66796	57.27309399	0.666399544	23.78414236	0.532115166	0.240626017	61.83994315	0.415276017	6600.291761	30.47588192	36.89957431	62.35483856	1.147537445	49.38156518	5.846088538	540.6825696	3209.775685	0.047158867	2.592821602	0.056568589	127.9282277
chentiwen	13	0	1	1	42	0	3	0	0	1	40	2	0	1	1	2	18.3	20050	42.7	34.7	44	97	3	127	140	810	660773.5382	160.8031128	660239.0336	121.0621604	0.599229363	81.69860327	0.85477564	0.092680985	137.521203	0.674848384	61191.60377	103.4809857	146.9093518	130.4813352	0.521304844	274.2787795	5.62102129	8590.331885	74855.71639	0.025924218	7.314846991	0.050307938	231.3896577
chenzhengqiang	16	0	1	1	47	0	3	0	0	1	40	3	0	1	1	1	13.6	32.9	25.9	35.6	13	26	5.5	128	235	388.1	256929.2577	122.1544715	256650.082	97.56189193	0.565537953	56.44657624	0.809556208	0.134557704	104.5697744	0.578571972	34534.24567	78.98183532	106.4195321	99.21818236	9.873007475	507.4986649	6.30915613	4913.590557	29187.19573	0.047881582	38.98011403	0.050269482	157.0790424
chenzhuhua	9	0	1	1	59	0	3	0	1	4	40	3	0	1	1	2	14.6	868.8	61.6	36.4	541	3128	3.3	123	64	223.4	145065.6359	92.2782875	144885.9281	79.41840836	0.668673001	42.96672876	0.80743793	0.137698201	90.62579546	0.541017248	19950.53169	64.12543528	86.65886784	75.36132451	18.60461242	615.0623059	6.503176863	3635.943545	14197.92589	0.039989328	44.93744642	0.059757475	121.8559783
daishenglong	4	1	2	1	58	1	3	0	0	1	40	3	0	1	1	1	13.8	7.5	17.1	36.3	38	56	4.48	129	171	227.5	118225.5101	116.1808783	118010.3461	93.85519093	0.579448805	38.73601769	0.665517769	0.170148853	115.3537141	0.4127211	20079.32498	62.46229727	97.63846725	87.15138081	1.665219993	66.67940088	5.789849567	3865.984567	10465.35822	0.078247407	5.350486495	0.083677508	58.85480834
fenganv	9	1	1	2	74	1	3	1	0	3	40	2	0	0	1	2	14	11572	14.4	30.4	32	43	5.6	119	85	266.6	125665.536	100.3341744	125370.692	77.51629372	0.642896667	41.56152758	0.787804638	0.150294911	79.91714683	0.536165051	18842.577	61.06769574	98.51651819	87.00158663	0.605394067	41.15910298	5.561793724	1573.452455	10194.68794	0.041413442	1.758092593	0.059704502	140.9164453
ganmaowen	10	1		1	50	0	3	0	0	1	40	2	0	1	1	1	13.7	20050	16.9	34.6	28	120	5	151	71	352.2	247792.9439	140.3531603	247572.4069	120.4593598	0.662741345	50.16815279	0.512823976	0.116208879	135.2741071	0.416473679	28770.11199	61.77444786	139.4807127	73.41261837	1.324966351	69.78398376	5.924785739	6773.86647	28689.1013	0.050537365	3.760553927	0.065175946	100.5707001
guzhangliang	13	0	1	1	36	0	3	1	0	3	40	2	1	1	1	2	15.5	28.2	62	38.3	617	531	10.1	142	157	358.3	245915.1196	101.4148471	245669.9798	86.45419915	0.650717017	59.07553877	0.852458028	0.11866098	90.95468403	0.683316014	29151.44052	73.69857613	97.80152505	99.95718206	14.47269298	213.621568	7.240382147	6451.524291	12357.39504	0.060882751	23.47219669	0.066615634	86.25001291
hasiagula	16	0	1	1	43	0	3	0	0	1	35	3	0	1	1	1	13.7	1138.8	17.4	42.7	40	45	4.4	133	226	1239.4	943510	166.5683043	943133.0208	133.9413651	0.678668837	94.92598837	0.782820348	0.072661089	131.4001522	0.708713013	68529.07192	104.852026	138.6578523	160.0781059	1.562403075	1090.417084	6.019259019	23566.00412	103537.2393	0.048114923	51.22331574	0.06244238	114.0944399
heailan	1	1		2	68		3	1	0	3	35	3	0	0	1	2	13.3	1.9	18	34.1	30	22	8.2	95	352	201	138003.6848	93.16803586	137786.5255	74.04875055	0.558041998	52.01187909	0.873869249	0.167783142	88.65763175	0.702400496	23118.25618	64.708926	83.88536438	81.07785454	2.085757001	46.73460256	6.539262332	3150.064527	14085.49984	0.04274143	2.244177093	0.054421238	131.2284954
huangchunsheng	8	1	2	1	56	0	3	0	1	4	27.5	2	0	1	1	1	12.8	20050	12.4	41.6	20	55	5.1	137	158	1448.1	1082934.224	157.2729291	1082295.065	133.5697166	0.746052328	101.5433946	0.856703988	0.063134432	136.7814446	0.760227671	68330.0838	114.4297089	153.9379458	155.0069308	0.643850331	101.7480318	5.603350547	12232.56223	82970.13117	0.035273311	3.59866048	0.053862313	155.3367913
huangyuping	11	1	1	1	57	0	3	0	0	1	40	2	0	1	1	2	14.5	20050	127	34.9	56	245	4.8	101	106	167.5	114171.3881	87.72213775	113985.4218	69.00486458	0.588544341	46.09463615	0.823849199	0.16946831	86.02618855	0.667991111	19316.91682	56.84960242	71.68246109	76.57491303	1.671806591	44.72247165	6.101222687	3130.469125	12179.63541	0.053223919	2.626073305	0.065372003	95.42128344
hujiongming	11	0	1	1	43	0	3	0	0	1	25	3	0	1	1	1	15	20050	12.3	36.5	78	80	3.7	113	86	312.7	174698.6508	133.2581763	174416.6217	125.6929756	0.483126567	49.35924504	0.52461282	0.179154305	131.5788198	0.392696925	31247.48857	65.94014642	110.0833934	117.2940582	1.042655712	44.09856156	6.2408296	3779.10413	22936.65308	0.028376457	1.347702287	0.051574967	166.3313317
hurongkang	7	1		1	67	0	3	1	0	3	40	2	0	0	0	1	12.5	3.2	11.1	42.6	41	47	5.8	119	220	342.5	224644.9078	101.6596791	224449.7027	78.83480924	0.675199023	57.89792658	0.92324995	0.117854447	86.75476931	0.734420837	26452.39561	72.78423365	89.31335462	98.4329899	1.097234209	42.68955563	5.996112331	4877.561073	31791.37116	0.033945849	1.90797932	0.051766141	168.4342358
jianghui	6	1	1	1	53	0	3	1	0	3	45	2	0	0	1	1	12.9	16.1	14.6	42	197	111	5.6	154	143	327	237040.277	118.274393	236802.7527	90.96576363	0.604222923	59.1700216	0.897404152	0.129367349	110.0572809	0.650464738	30634.54431	81.63305397	116.4665077	98.19112151	1.357507767	74.53706423	5.792852299	4670.149544	36365.17328	0.036524547	2.49776694	0.046972999	180.798435
jianghuixuan	4	1	1	1	25	1	4	1	1	4	40	2	0	1	0	1	13.3	4682.1	17.2	38.7	40	79	6.2	144	104	908.9	135474.0663	111.4960386	135273.9936	89.58524115	0.565921548	44.71165334	0.695954891	0.166465072	82.61044982	0.499096199	22518.39512	62.34728669	111.149085	89.31335462	2.01917289	49.7886734	6.436239158	3405.229172	12882.51959	0.044628786	2.346969933	0.059928006	114.7417198
laiyunqi	2	1		1	59	1	3	0	0	1	35	2	1	1	1	1	13.4	100.6	17.7	31.5	28	84	5.2	89	78	73.9	31235.35576	81.24990117	31060.26817	72.71400228	0.544132855	26.02244348	0.431716058	0.282733612	71.588302	0.357873899	8781.781811	31.39180245	62.61779141	47.886736	0.940211796	45.61046058	5.902296434	600.2374013	3948.127071	0.043875603	2.077232685	0.052063267	134.9267933
liangyaosheng	8	1	1	1	56	0	3	0	1	4	35	3	1	1	1	2		150								301.2	167091.9411	114.8184111	166856.7864	105.1903915	0.577173148	49.3982391	0.521528064	0.152193714	112.731994	0.469607903	25394.554	54.85974121	77.30655206	95.93368406	1.558531962	74.50041509	5.940033488	3797.021462	21088.04394	0.046846997	3.956478331	0.058374404	130.483873
libenzheng	8	1	1	1	65	0	3	0	0	1	50	3	0	0	1	1	14	771.1	20.9	35.3	32	83	9.6	118	183	487.1	189318.4631	129.2054636	188860.5012	90.14249788	0.556529564	52.45056913	0.886158195	0.151454497	129.2054636	0.581862832	28603.77213	79.88051321	96.27174996	94.49481394	1.202673422	57.86580359	6.11444878	2308.609501	11143.88935	0.049850188	2.978117863	0.058146979	113.3332242
liguojun	12	0	2	1	34	0	3	1	0	3	40	4	1	1	1	2	16.6	3322.9	28.6	32	52	134	3.9	124	92	139.7	58576.28906	82.44127882	58420.20172	67.94144507	0.62764781	32.30602576	0.604881277	0.198570055	81.00401466	0.475498066	11600.50267	41.09650805	54.44608321	67.07785385	3.458888822	59.84309187	6.491651683	1526.472041	4413.171659	0.048865632	5.00646188	0.069284316	90.71904503
lilihua	15	0	1	1	54	0	3	1	0	3	40	2	0	1	1	1	12.5	93.3	13.4	36.4	28	53	8.4	107	320	70	28585.25345	73.79357803	28451.32115	59.44708801	0.576408785	23.38900842	0.663987084	0.274822775	68.40372813	0.393442458	7819.071036	39.47209861	68.79939887	50.58267362	8.146704629	105.0288925	6.321663777	1013.004459	1919.886035	0.108821261	18.428988	0.090333909	46.00214018
linchubing	11	1	2	1	45	0	4	1	0	3	30	3	0	1	1	1	15.7	6.1	12.4	29.5	95	73	5	135	289	934.1	654031.6353	181.4139777	653617.516	124.7229444	0.579916465	86.30803321	0.798071149	0.096089837	149.688738	0.691998041	62806.00077	99.53778352	176.6242398	128.087836	4.822039645	1447.987129	6.181765011	12297.21498	75160.5838	0.038616855	62.67016795	0.05170786	174.5633523
liuyishu	10	1	1	1	67	0	3	0	0	1	40	2	1	1	1	1	14.7	20	31.3	34	21	47	3.7	147	110	169.4	87691.90139	110.0552646	87449.28033	101.8475056	0.55401643	40.05973332	0.478757524	0.196656996	108.3594184	0.39333053	17197.51275	48.76025959	68.78782874	96.82244971	8.265507338	1151.14176	6.10368648	1370.79255	8940.862475	0.042901394	43.44025237	0.051367479	159.4167728
lixiaoyan	12	1	1	2	47	0	3	0	0	1	35	2	0	1	1	1	12.7	3891.2	30.3	37.9	35	75	4.2	134	70	281.4	172903.3607	106.5820659	172674.3798	85.74902654	0.530624344	57.26942369	0.78466024	0.163664436	97.89516532	0.667872581	28260.65501	67.28385175	103.8492741	80.1674494	253.0745564	2706.084927	7.748844322	6294.154121	6311.80829	0.217948606	994.1226346	0.08679078	56.48514223
liyoudi	15	0	2	2	64	0	3	0	0	1	30	3	0	1	1	1	13.6	2.6	14.8	40.8	56	64	6.3	128	98	226.9	138581.6968	105.7508833	138120.5912	88.93831487	0.600994982	34.55352455	0.857833833	0.155666013	89.57841428	0.388511123	21500.68177	76.29429553	96.69722383	89.46175443	1.134745587	51.90006086	6.045624351	1323.035211	6987.786211	0.040627665	2.155793966	0.057513268	125.9207964
lizhongfu	11	1	1	1	66	0	3	1	0	3	45	2	0	0	1	2	13.8	62.6	91.7	32.8	27	45	4	117	120	181	130741.4623	89.18430438	130569.3044	70.36406214	0.683318718	51.05071508	0.807617408	0.139502003	85.58717733	0.725522568	18214.67952	56.82724145	76.26293676	79.91717185	0.709295888	30.34710141	5.483676746	3559.816602	18553.87113	0.045701628	1.483928276	0.064916327	115.3686927
loujiheng	16	0	1	1	40	0	3	1	0	3	30	3	0	1	1	2	15.2	13085	62	32.4	34	94	2.2	100	59	751.3	197489.9655	124.5960377	197235.8092	102.4812452	0.571472444	49.80141122	0.622781097	0.145376288	117.3745654	0.485956344	28673.40979	63.82338226	99.33429978	115.962687	1.155348048	38.96850773	6.181271591	4269.809187	20305.44703	0.037871384	1.542164694	0.058795792	129.9534157
maxinjing	7	1	1	1	62	0	3	0	0	1	35	2	0	1	1	2	13.4	53.8	88.1	41.7	49	84	4.3	142	59	353	152494.7512	151.3385383	152139.3092	136.271392	0.452102772	47.92564534	0.444682567	0.200370204	77.54295847	0.351692638	30484.18449	60.59751244	150.0509576	118.1601828	1.107816399	46.74617345	5.927926504	4011.331827	18651.17473	0.051805025	2.601183094	0.062715277	105.6370132
qumeiying	6	1	2	2	25	1	3	1	1	4	40	2	0	1	0	1	11.9	20050	10.9	41	30	78	5.3	109	96	380.5	249370.9879	120.7875621	248987.1436	101.0969356	0.604283857	46.96948832	0.878215706	0.127208898	112.2342448	0.464598537	31673.38017	88.78491662	101.4763382	120.1034663	0.364169176	37.55891577	5.336903646	2183.254725	25009.55067	0.030040342	1.111816841	0.044461851	246.9173998
shengcangui	5	1	1	1	54	0	3	0	0	1	40	3	1	1	1	2	15	12000	44	33.3	40	53	2	142	51	173.5	87270.64733	96.62466712	87098.88679	76.48980708	0.58566142	38.5643568	0.659325671	0.186280176	93.06077369	0.504176416	16224.79598	50.43169337	79.25938924	70.3908268	0.867561975	63.93686482	5.699682777	2247.296252	11693.86734	0.049266684	3.202389762	0.061394827	112.9037264
shengweiming	5	1	1	1	61	1	3	1	0	3	40	2	0	2	1	1	13.4	12771.8	20.2	35.8	23	91	6.2	85	149	491	348316.1373	142.0165409	347794.1364	117.3045739	0.623638514	69.3332039	0.601697646	0.110266548	129.7281774	0.59105286	38350.05875	70.58188599	134.9531509	96.3946149	1.99729021	66.27084284	5.818073481	3901.466892	20841.01883	0.049853671	4.336957956	0.05933429	114.2357271
shihaicheng	13	1	1	1	71	1	3	1	0	3	35	2	1	1	1	2	13.4	229.5	31.7	31.8	22	55	3.3	138	89	155.9	71642.12763	98.23044269	71446.19379	76.75139618	0.568672275	34.13821361	0.64377045	0.204941088	77.04737225	0.44478948	14642.26067	49.41028083	87.99462706	74.2436859	1.651613592	53.64212866	6.134491634	1516.313862	7026.991349	0.047447313	2.868695153	0.060173573	116.6980833
shiminglou	11	0	1	1	52	0	3	1	0	3	40	3	0	1	0	2	11.9	30.7	46.7	30.4	27	43	5.7	119	107	505.6	364918.8551	153.25735	364548.0243	128.2834034	0.585930999	65.97567609	0.612752469	0.115536551	134.7131989	0.514296272	42118.62148	78.60597216	149.6014326	93.71762455	1.357670361	237.4590019	6.11369246	5930.358733	29962.01	0.041013483	9.727490145	0.057669241	130.1197464
sunxiaoxiang	15	0	1	2	51	1	3	0	0	1	43	2	0	1	0	1	14	20050	19.5	42.6	31	47	5.3	101	324	596	383503.0443	120.402822	383236.0158	97.94400837	0.62377045	64.79220874	0.940460465	0.106734271	114.7906988	0.661522944	40904.41682	92.11246767	116.7002088	117.0247848	2.677563178	1368.462801	6.036530668	7579.208091	59385.0559	0.034207235	42.22761169	0.047118848	210.3638415
tanggongyuan	8	1	1	1	62	0	3	0	0	1	35	2	1	1	1	2	15.1	2.4	41.3	26.3	52	56	4.3	100	42	89.1	60833.09055	71.72396291	60697.40396	62.66071408	0.719593369	28.66138249	0.765121407	0.171004261	71.43018312	0.457405935	10379.51472	47.94305374	71.44942144	55.24848243	9.678092133	38.60526788	6.239163595	1266.27524	6069.085525	0.061046183	11.31219912	0.056819314	116.45643
tiangang	2	1		1	54	0	3	0	0	1	40	3	1	1	1	2	19.2	8294.1	34.4	32	284	413	2.8	58	57	136	71122.5735	78.59319556	70976.64161	65.63574003	0.663700119	38.0896969	0.649157625	0.175984228	56.10771511	0.580319455	12490.76948	42.6079411	77.56107009	61.6893735	80.46775155	2003.306862	7.323645093	4119.168818	1857.995139	0.25553825	660.0947276	0.138083498	20.83654588
tongjianguo	16	0	1	1	51	1	4	0	0	2	40	3	1	0	0	1	13.8	3976.5	14.5	35.3	43	29	3.7	94	113	1452.9	1228495.088	189.8869224	1228086.873	144.9160053	0.67174131	101.674003	0.848040881	0.067226273	160.2639975	0.701606443	82559.70394	122.8946968	162.2498606	146.2365305	10.94512804	840.8578252	6.378464523	29142.81482	98466.76448	0.060955467	67.04926075	0.06596994	97.47637286
wangquanchen	6	1	1	1	49	1	3	0	0	1	30	3	0	1	1	2	15.3	20050	88	29.3	28	225	5.2	145	88	101.1	30857.7497	67.40960924	30571.83317	53.52374968	0.609222103	23.98455679	0.802474375	0.253864113	53.79639052	0.448110548	7761.091321	42.95143759	62.23362225	66.01817382	1.289221265	50.68364137	5.863599791	312.9060165	1479.707432	0.068319055	3.227375673	0.061523008	93.05151396
wangyangmao	16	0	1	1	43	0	3	0	0	1	35	2	1	1	0	1	13.5	154.2	13.1	42.9	60	63	7	149	213	165.5	108721.1449	96.21976957	108507.5618	81.20218351	0.556986181	36.10740215	0.791011965	0.182034219	93.20413324	0.444660483	19752.08932	64.23189876	78.56672374	94.00685944	1.176607033	68.54930813	5.790966125	2723.885726	14213.84884	0.05235657	3.638210822	0.059733026	112.5151422
wengshoulin	3	1	2	1	56	1	3	1	0	3	45	2	0	1	1	1	12.7	7854	15	31.5	40	46	5.2	117	263	151.5	71040.10168	132.0628594	70726.32209	107.8805408	0.494306577	29.6244705	0.403668103	0.236570567	125.7092135	0.274604394	16731.76613	43.54793323	75.3612586	69.68495768	0.472981939	28.54597017	5.66583908	898.9297828	7588.772333	0.022378252	0.590400993	0.050985751	196.6599172
wufengming	3	1		2	53	1	3	1	0	3	30	2	0	1	1	3	17.8	15.2	47.6	27.9	28	53	2.8	91	98	523.7	344903.9449	126.2424394	344451.226	92.0024467	0.669562435	69.99694652	0.929576822	0.103034768	110.1241144	0.760816142	35490.45229	85.52334202	113.9412623	106.1755253	8.484077016	104.0106838	6.486061681	3761.647614	15576.29395	0.076128332	16.60687242	0.055817421	105.6839981
wushilin	18	0	1	1	53		4	0	1	4	35	3	0	1	1	1	15.3	2995	17.8	38.4	43	67	5.7	167	67	251.3	160651.1199	122.4432294	160339.6907	99.63959887	0.606429267	46.46638996	0.591937343	0.146787912	101.633866	0.466344611	23535.92833	58.98039942	121.906081	77.16423588	0.906637928	31.73502044	5.997727712	1877.837501	14429.14702	0.033485492	1.230811317	0.047097828	189.1276617
wuyoughong	15	0	1	1	40	0	3	0	0	1	40	3	0	1	1	1	13.7	5192.8	20	33.3	122	39	4.6	130	72	298.1	160651.1199	122.4432294	160339.6907	99.63959887	0.606429267	46.46638996	0.591937343	0.146787912	101.633866	0.466344611	23535.92833	58.98039942	121.906081	77.16423588	0.906637928	31.73502044	5.997727712	1877.837501	14429.14702	0.033485492	1.230811317	0.047097828	189.1276617
xujingen	8	1	2	1	62	0	3	0	0	1	35	3	0	1	1	1	15.6	20050	18.9	38.2	41	48	3.5	124	116	184.4	66127.70938	97.32081385	65797.89735	90.50616266	0.569834286	34.77012163	0.533716958	0.210215568	93.17854949	0.384174078	13831.74238	48.30467381	55.41941524	87.34482862	1.303545527	46.46683011	5.729860864	1032.458321	3730.610614	0.072355146	3.498616486	0.07444897	71.02552639
xupingju	8	1	2	2	57	1	4	0	1	4	40	3	0	1	1	1	13.1	959.5	18.6	35.3	46	111	7.8	143	168	181.1	110403.6237	99.03212837	110152.896	72.94906095	0.59814958	48.07156387	0.752963587	0.168658804	75.12686187	0.658974403	18578.25566	54.92798662	85.2428934	80.63664882	2.144960809	79.52069378	6.393107926	2315.4722	9426.956346	0.048548813	3.885590002	0.05897339	111.7668288
yangdianbo	8	0	1	1	60	0	3	0	0	1	40	2	1	1	1	1	13.6	3.9	18.4	37.7	37	54	3.4	121	54		176611.8199	99.09563488	176412.7595	87.86995746	0.665246575	49.64309498	0.712234667	0.12961586	97.63313186	0.564960954	22865.89155	62.58402986	95.79617102	78.16140161	50.67994078	1034.831431	6.665363565	3748.463849	14531.82628	0.091619647	171.4744522	0.057287055	99.05810524
yangzhiwei	5	1	1	1	43	0	3	0	0	1	35	2	1	0	1	1	13.7	6347.1	22.4	43.5	49	57	4.4	134	89	272.1	116075.9285	108.2641413	115826.5254	80.17676295	0.595956066	40.19667352	0.808689604	0.166469191	106.239437	0.501350666	19281.54803	64.83811466	83.42342681	93.31891949	0.668995606	36.74185696	5.576681625	1418.352739	11855.9426	0.038599524	1.631495644	0.048630348	166.5657958
yehaoliang	14	1	1	1	58	0	3	0	0	1	45	3	0	1	0	1	13.3	130.3	11.6	35.2	76	79	4.7	116	168	156.8	81151.58183	83.89847069	80976.75955	73.35299616	0.673741603	30.2266149	0.774316949	0.16590926	78.10491292	0.412070624	13434.79429	56.79846822	74.70935448	73.7467591	41.44789933	121.9429572	7.159993541	1669.119528	5107.970849	0.137476507	54.03608296	0.056774704	105.6903636
yexiachun	14	1	1	1	65	0	3	0	1	4	45	2	1	1	1	1	12.6	68.1	12.3	39.3	29	23	4.3	123	138	350.6	189047.3225	113.1177877	188643.0325	93.91887068	0.635038916	53.28556199	0.616776466	0.132781283	97.826751	0.567357354	25048.26393	57.92694919	86.12242073	86.92890069	1.335388487	767.5892441	5.762052858	1647.395758	11670.79179	0.045155107	32.48697052	0.049913521	147.0116346
zhangjiangsong	10	0	1	1	42	0	3	1	1	4	35	3	0	1	1	1	13.2	20.7	26.4	31.7	58	65	10.6	119	192	1031.9	717042.9585	169.9402513	716693.8477	133.3482869	0.633359374	87.34452081	0.750525631	0.085321018	152.402005	0.655010446	61149.04883	100.0813071	161.0163049	132.4634063	57.65725692	1933.737612	6.175578719	14124.46231	79408.72576	0.05639578	184.585117	0.053568509	136.8749881
zhangjinfu	5	1	1	1	45	0	3	1	0	3	40	2	0	1	1	1	17.8	2.4	40.4	36.5	93	110	3.7	116	61	433.9	280814.1684	115.329644	280552.3705	95.30011363	0.624325219	57.87173234	0.858596606	0.118322844	110.7266353	0.607257747	33195.75428	81.82435416	109.6442994	107.1084384	2.552805269	605.6612097	6.088491093	4879.938302	32382.34862	0.044049559	28.32558544	0.04940609	165.9015713
zhangjinying	2	1		2	70	1	3	0	1	4	27.5	2	0	0	1	2	17.7	20050	24.8	32.6	46	94	3.5	75	140	119.4	53179.20961	80.64983658	53040.33093	72.98853585	0.614540452	29.81171392	0.521880559	0.209442546	74.81382781	0.408443786	11108.90193	38.09129788	61.56649535	51.60757702	1.77009256	35.84312934	6.170091894	1659.032011	4851.639229	0.062360525	2.340682006	0.074379377	75.93835463
zhangliule	3	1	2	1	66	0	3	0	0	1	40	2	0	1	0	2	13.9	817.3	40.7	31.2	59	75	14	111	288	423.1	271639.5458	123.1505115	271377.0869	108.0610968	0.562884035	51.45858297	0.726606913	0.132700981	92.44901553	0.47619897	36012.00575	78.51793995	118.4452188	116.0362553	44.66772005	606.0125511	7.59575653	7552.76123	11537.31409	0.111396637	117.1916304	0.06629067	76.31974652
zhangqinglin	16	0	1	1	53	0	3	0	0	1	40	2	0	1	0	1	12.9	52.8	6.5	38	18	23	7	133	111		100664.9894	79.9894699	100488.1625	61.24878239	0.613636076	46.84232949	0.904309044	0.169512452	75.44217979	0.76478793	17033.99481	55.38782787	70.4536536	71.01389151	4.43102964	48.28721993	6.392298681	2445.754393	10496.4284	0.05327499	5.318394487	0.057926067	114.9098101
zhaosongfa	21	0	1	1	67	0	3	0	0	1	40	3	0	0	0	1	13.3	3.2	10.8	44.3	10	24	4.1	141	119	104.5	53273.80135	117.4395963	53076.76075	102.4496797	0.508954837	27.45580009	0.372671335	0.252834737	77.37278503	0.26799303	13419.64885	38.18005888	62.51191145	77.9588294	0.995453514	39.67835273	5.960249577	1217.060955	6740.058851	0.044632244	2.08109547	0.056890616	124.8377974
zhengchunfu	3	1	2	1	64	1	3	0	0	1	25	2	0	1	0	1	13.4	4972	37	39.4	74	334	3.8	106	92	79.5	26998.49225	80.15760259	26727.68876	67.18070888	0.536718802	23.74002108	0.681197265	0.301358547	54.76588951	0.353375567	8054.617448	45.76331513	58.3275604	65.62199326	1.353840123	31.56888025	5.88782429	401.1879195	1552.584599	0.066471007	2.017171739	0.07085622	77.8700106
zhengzhixiang	17	1	1	1	48	0	3	1	0	3	40	3	0	1	1	1	13	157	12.9	32.1	56	48	5	142	155	222.2	130252.7048	119.5969057	129865.6723	103.7754526	0.584462089	40.51271672	0.614621738	0.163391574	100.8131776	0.390388244	21218.95658	63.78264911	99.31435951	93.21893418	0.921376883	57.75164739	5.769586627	1624.602138	9033.421731	0.048677493	2.749298321	0.059474379	119.1000146
zhouwenhua	16	0	1	1	49	0	3	0	1	4	35	2	1	1	1	1	13.4	2701.5	15.3	40.4	40	39	4.4	147	114	782.4	677246.8948	166.298459	676963.2171	132.8992473	0.727260922	74.10411056	0.742741081	0.075730737	137.9668826	0.557596165	51266.92315	98.70973063	132.0909442	123.4308909	15.19841672	651.3575452	6.564883973	12889.03453	69850.44356	0.046792015	45.65413928	0.049835228	154.3243863
zhujianshe	1	1		2	62	0	3	0	0	1	35	3	0	1	1	2	14.4	135.8	45.7	32.6	78	291	2.9	106	78	474.9	345687.5122	109.165014	345427.1395	85.81151367	0.644973857	75.89371873	0.91700577	0.106861974	101.3227196	0.884423494	36913.02617	78.68965313	103.646131	103.9701184	0.854863364	51.71143925	5.902876553	7998.835108	49439.3052	0.028522386	1.494011622	0.055167424	168.2511725
zhulongke	4	1	1	1	56	0	3	0	0	1	35	2	0	1	1	1	12.7	20050	11.8	39.5	29	67	7.1	146	201	907.5	743311.1289	159.6436775	742999.1951	137.216424	0.635410398	88.04116274	0.68903113	0.08402987	145.7696024	0.641622629	62434.12592	94.54638767	126.6065864	153.3207904	8.207665344	957.372089	6.615651498	15334.17306	65770.21926	0.065101421	74.35768885	0.053402938	120.2371344
zhuxianming	9	0	2	1	40	0	3	0	0	1	40	2	0	1	1	1	13.9	1179.3	25.2	40.4	158	118	4.9	165	113	396.7	294262.5552	125.2644064	294024.1474	96.48829661	0.643346106	63.67605029	0.752198616	0.113043375	103.2796135	0.65993548	33237.48193	72.57836316	93.21357494	108.5471204	1.247773011	85.73874289	5.857738325	7466.836339	32752.66023	0.048877793	4.144973864	0.064932399	105.1852618
[truncated: 832 more columns]
